# Supplementary material for: Plasma Concentrations of Neurofilament Light Chain Protein and Brain-Derived Neurotrophic Factor as Consistent Biomarkers of Cognitive Impairment in Alcohol Use Disorder
Source: Int J Mol Sci. 2023 Jan 7;24(2):1183. doi: 10.3390/ijms24021183 (PMC9866623; doi:10.3390/ijms24021183)
Supplement: Supplementary file 1 [file ijms-24-01183-s001.zip]

Archive with 1 entries (1 files):
- ijms-2007799-supplementary.pdf
